# Supplementary material for: A Two-Stage In Silico-Guided Workflow for Forensic Toxicology: Empirical Validation via Capillary Zone Electrophoresis Prior to Mass-Spectrometric Confirmation
Source: Toxics. 2026 May 21;14(5):451. doi: 10.3390/toxics14050451 (PMC13211538; doi:10.3390/toxics14050451)
Supplement: Supplementary file 1 [file toxics-14-00451-s001.zip]

Archive with 1 entries (1 files):
- toxics-4279451-supplementary.pdf
